# Supplementary material for: Sanctions and opportunities: Factors affecting China's high-tech SMEs adoption of artificial intelligence computing leasing business
Source: Heliyon. 2024 Aug 22;10(16):e36620. doi: 10.1016/j.heliyon.2024.e36620 (PMC11385760; doi:10.1016/j.heliyon.2024.e36620)
Supplement: Multimedia component 1 [file mmc1.xlsx]

## Sheet: Sheet1
NO	innovation1	innovation2	innovation3	Risk1	Risk2	Risk3	PerformanceE1	PerformanceE2	PerformanceE3	Pricevalue1	Pricevalue2	Pricevalue3	TTF1	TTF2	TTF3	Usage1	Usage2	Usage3
1	5	6	5	3	3	4	4	4	5	7	7	7	7	7	7	7	7	7
2	6	5	6	3	3	4	6	6	6	6	6	6	6	6	6	5	6	6
3	2	2	2	6	6	5	2	2	2	2	2	2	6	7	6	2	2	2
4	5	5	5	5	6	5	6	5	5	5	5	5	5	5	5	6	6	6
5	6	5	6	5	5	5	4	4	4	5	5	6	6	6	6	7	6	7
6	6	6	6	6	6	6	6	6	6	5	5	5	7	7	6	6	7	6
7	5	5	4	5	5	5	5	5	5	6	5	5	5	5	5	6	7	6
8	6	5	6	2	2	2	7	7	7	6	6	6	6	6	6	5	6	6
9	5	5	5	5	5	5	6	6	6	6	5	6	5	5	6	6	6	6
10	3	3	3	7	7	7	4	5	4	3	3	3	2	2	2	6	6	6
11	6	6	6	6	6	6	5	6	6	6	6	6	6	7	7	7	6	6
12	2	2	2	6	6	6	2	2	2	2	2	2	2	2	2	6	7	5
13	6	6	6	5	5	5	6	6	6	5	5	6	7	7	7	5	6	6
14	5	5	7	6	6	6	6	6	6	6	6	6	5	6	6	6	7	7
15	6	6	7	6	5	6	6	6	6	6	6	6	5	5	5	6	7	6
16	5	5	6	5	5	6	5	5	5	5	5	5	5	6	5	7	7	6
17	5	6	6	3	5	3	4	4	5	5	5	3	6	5	6	7	6	7
18	6	5	5	4	5	5	5	5	5	6	5	5	6	5	6	7	6	6
19	7	7	7	4	5	5	6	5	5	7	7	7	5	5	6	7	7	7
20	6	5	6	6	6	6	6	6	6	6	6	6	6	6	7	6	6	6
21	6	5	6	6	5	6	6	6	6	6	6	6	5	5	5	6	6	6
22	5	6	5	5	6	5	5	5	5	5	5	5	5	5	5	6	6	6
23	6	5	4	6	6	6	5	5	6	6	6	6	6	7	7	2	2	3
24	5	7	5	2	2	2	6	5	5	6	5	6	1	1	1	4	4	5
25	6	6	6	6	5	6	6	6	6	6	6	5	7	7	6	6	6	6
26	5	6	5	5	5	5	6	5	6	5	5	5	5	6	6	6	6	5
27	6	6	6	6	6	6	6	6	6	6	6	6	6	6	6	4	4	4
28	7	7	7	1	1	1	2	2	2	3	3	3	1	1	1	2	3	3
29	5	5	5	5	6	5	5	6	5	5	5	6	4	4	4	5	5	6
30	6	6	6	6	6	6	6	6	6	6	6	6	7	7	6	7	7	6
31	6	6	6	6	6	6	6	6	6	6	6	5	6	6	6	5	6	6
32	2	2	2	5	6	5	5	5	6	2	2	2	5	6	6	1	1	2
33	6	6	6	5	5	5	6	6	6	5	5	6	7	7	7	6	6	5
34	6	6	5	6	5	6	6	6	5	6	5	5	6	5	6	6	6	5
35	6	5	5	6	6	6	6	6	5	5	5	5	5	6	6	7	7	6
36	6	6	6	5	5	5	5	5	5	5	6	5	4	4	4	5	5	5
37	5	6	5	5	5	5	2	2	2	2	2	2	3	3	3	6	6	5
38	5	6	5	5	6	6	6	6	6	6	6	5	5	6	5	3	3	4
39	5	5	5	5	6	5	6	6	6	6	5	6	6	5	6	3	3	4
40	7	7	7	5	6	6	5	5	5	6	6	6	6	5	5	7	7	7
41	6	6	6	6	6	6	6	6	6	6	6	6	7	7	7	6	5	6
42	4	4	4	5	5	5	2	2	2	4	4	4	1	2	2	5	5	5
43	5	5	5	5	5	5	6	6	6	6	6	6	3	4	4	5	5	5
44	6	6	6	6	6	6	6	6	6	4	4	4	6	6	6	6	6	6
45	5	6	6	6	6	6	5	5	5	6	5	5	6	5	6	6	6	5
46	6	5	6	5	5	5	5	6	6	7	7	7	7	7	7	7	7	7
47	6	6	6	6	6	6	6	7	7	5	5	5	6	7	6	7	7	6
48	6	5	5	5	5	5	5	5	6	6	6	7	7	7	7	7	6	7
49	6	6	5	6	6	6	6	6	6	6	6	6	6	6	6	2	3	3
50	6	6	6	6	6	5	5	6	6	6	6	6	6	7	6	2	2	3
51	7	7	7	3	2	3	7	7	7	7	7	7	5	5	5	7	7	7
52	5	5	6	5	5	5	5	5	5	5	5	5	5	5	6	7	6	7
53	6	6	5	5	5	5	5	5	5	5	6	5	6	6	5	6	7	6
54	5	6	5	5	5	5	6	6	5	3	3	3	3	4	4	6	6	5
55	6	6	6	2	2	2	7	7	7	6	6	6	5	5	5	7	7	7
56	6	6	6	5	4	5	5	5	5	5	6	5	6	5	6	6	6	6
57	5	5	6	5	6	5	6	6	6	6	6	5	2	2	2	2	2	2
58	5	6	5	5	5	5	6	6	5	5	5	5	3	3	3	2	2	2
59	4	3	4	3	3	4	2	2	2	2	2	2	2	2	2	7	7	6
60	5	5	5	5	5	5	6	5	5	5	5	5	4	4	4	5	5	5
61	5	5	6	6	5	6	5	5	6	6	6	5	5	6	5	3	3	4
62	7	7	7	5	5	5	6	6	6	6	6	6	7	7	7	7	7	7
63	5	5	5	5	5	5	7	7	7	5	5	5	4	4	4	6	6	6
64	5	1	1	5	5	6	5	5	5	5	5	5	6	5	6	6	6	5
65	6	6	6	6	6	6	5	6	5	6	6	6	5	5	6	6	6	6
66	1	1	1	5	5	5	6	6	6	1	1	1	2	2	3	1	1	1
67	5	5	5	5	5	5	6	6	6	5	6	6	4	4	4	5	5	5
68	6	6	6	6	6	6	6	6	6	5	5	5	6	6	6	7	6	6
69	6	6	5	6	5	6	3	3	3	2	2	2	6	6	6	2	2	2
70	5	5	6	5	5	5	5	5	5	5	5	5	5	6	5	7	7	6
71	6	6	6	6	6	6	6	6	6	6	6	6	6	6	6	6	5	6
72	7	7	7	3	3	4	4	5	5	4	4	5	7	7	7	6	6	6
73	5	5	5	5	6	5	5	5	5	5	5	5	5	5	5	6	6	6
74	5	6	6	5	6	5	5	5	5	5	6	5	6	5	6	3	4	4
75	7	6	7	6	6	6	4	3	3	4	5	5	7	7	7	6	6	5
76	6	6	6	6	6	5	2	2	2	2	2	2	7	7	6	2	2	2
77	2	2	2	5	6	6	2	2	2	2	2	2	1	1	1	6	6	6
78	5	6	5	6	5	6	5	6	6	5	6	6	6	6	5	6	7	6
79	5	7	5	6	6	6	5	5	5	5	5	6	5	6	5	2	2	2
80	5	5	5	5	5	5	5	5	5	5	5	5	2	2	3	1	2	2
81	6	6	6	6	6	6	5	5	5	5	5	5	6	6	6	5	7	5
82	7	7	6	6	6	6	7	7	7	6	6	6	7	7	6	7	6	7
83	4	5	5	5	5	5	5	5	5	4	4	4	3	3	3	5	5	5
84	5	5	6	6	6	7	5	5	5	6	5	6	6	6	6	7	6	6
85	6	5	6	5	5	5	5	5	6	5	5	5	6	5	5	7	6	7
86	6	6	6	6	6	6	6	6	6	6	6	6	6	6	6	5	6	6
87	6	6	6	6	6	6	5	6	6	6	6	6	6	6	6	6	6	5
88	6	6	6	3	3	4	6	6	6	5	5	5	4	6	6	6	7	7
89	6	5	5	6	6	6	5	5	6	5	5	5	6	7	7	6	7	6
90	6	6	6	6	6	6	6	6	6	6	6	6	6	6	6	7	6	6
91	6	5	6	4	4	4	3	3	3	4	4	4	3	4	3	5	6	6
92	5	5	3	6	6	6	2	2	2	2	2	2	1	2	2	6	6	5
93	5	6	6	6	6	6	5	5	5	5	6	5	5	5	6	7	7	6
94	5	5	5	5	5	6	5	5	5	6	6	6	5	5	5	6	7	6
95	2	2	2	2	2	2	2	3	2	2	2	2	3	3	3	6	7	6
96	6	5	6	6	5	6	5	5	5	6	5	6	6	5	6	6	6	5
97	5	5	5	5	6	5	6	6	6	6	5	6	3	3	3	2	2	2
98	6	5	6	5	5	5	5	4	4	5	4	5	5	6	6	5	6	6
99	6	5	5	7	7	7	6	6	6	6	5	5	4	4	4	5	5	6
100	6	6	6	4	4	5	6	6	6	6	6	6	6	7	6	6	7	7
101	7	7	7	5	5	5	6	6	6	1	1	1	2	2	2	1	1	1
102	7	7	7	5	5	6	5	5	5	7	7	7	6	6	6	7	7	7
103	5	6	6	6	6	6	2	2	2	5	5	5	6	6	5	2	2	2
104	5	5	5	2	2	1	5	4	5	5	5	5	5	5	5	6	7	7
105	5	6	6	5	5	6	6	6	6	6	5	6	6	6	6	7	6	7
106	5	6	6	2	5	3	5	5	5	6	6	6	6	6	6	5	6	6
107	6	6	6	6	6	6	6	6	5	6	6	6	6	7	6	6	7	6
108	6	6	6	4	4	4	6	6	6	3	3	4	6	6	6	6	6	5
109	3	4	3	7	6	7	6	7	7	6	6	6	1	1	2	4	4	5
110	6	6	6	5	5	5	6	6	6	6	6	6	6	6	6	3	4	4
111	3	3	2	6	6	6	2	2	2	2	2	2	5	6	6	1	2	2
112	5	5	5	7	7	7	4	4	4	4	3	3	7	7	7	6	6	6
113	5	5	5	5	5	5	7	7	7	5	5	5	4	4	4	7	5	5
114	7	7	7	5	5	6	7	7	7	7	7	7	6	6	6	7	7	7
115	4	6	6	6	5	6	6	6	6	5	5	5	6	6	6	3	4	4
116	5	5	5	5	5	5	6	5	5	1	1	1	3	3	3	6	6	6
117	5	5	5	5	5	5	6	6	5	5	5	6	3	3	3	5	5	5
118	6	6	6	4	2	2	2	2	2	4	4	4	2	2	2	4	5	5
119	5	6	6	5	5	5	6	6	6	5	6	5	5	6	5	5	6	6
120	2	2	2	6	5	6	2	2	2	2	2	2	1	2	2	6	6	5
121	6	6	6	6	6	5	5	5	5	6	5	6	5	5	6	6	6	6
122	3	3	3	2	2	2	2	2	2	2	2	2	3	3	3	7	6	6
123	5	5	6	6	6	6	6	6	6	2	2	2	3	3	3	5	7	6
124	5	5	6	5	5	5	4	4	4	2	2	2	1	2	2	6	6	5
125	6	6	5	6	7	6	6	6	6	6	6	7	1	2	2	4	5	5
126	6	6	6	6	6	6	6	6	6	5	5	5	6	6	6	4	4	4
127	6	6	6	6	6	6	6	6	6	6	6	6	6	7	6	6	6	6
128	6	6	6	6	5	6	6	5	6	6	6	6	6	6	6	7	6	7
129	6	6	6	6	6	6	3	3	4	6	6	6	7	7	6	2	2	3
130	5	5	6	5	5	5	6	5	5	5	5	5	6	7	6	6	7	7
131	1	1	1	5	5	5	5	5	5	1	1	1	3	3	3	1	1	1
132	5	5	5	5	5	5	5	5	5	5	5	6	4	4	4	5	5	5
133	6	6	6	6	6	6	6	6	6	6	6	6	6	6	6	6	6	5
134	6	6	6	6	6	6	6	6	6	6	6	6	6	7	6	6	6	6
135	4	2	4	6	6	6	6	6	5	6	6	6	5	6	6	6	7	6
136	6	6	6	4	4	4	5	6	6	3	2	2	6	6	6	6	6	5
137	6	6	6	7	7	7	6	5	6	6	6	6	7	7	6	2	2	3
138	5	5	6	5	5	5	6	6	6	5	5	5	5	6	6	6	6	6
139	5	5	5	6	6	5	5	5	5	5	5	5	6	5	6	7	5	5
140	6	6	6	6	6	6	6	6	6	6	5	6	6	6	6	5	6	6
141	6	6	6	5	5	5	6	6	6	7	7	7	7	7	7	7	7	7
142	5	5	5	5	6	5	5	5	5	5	5	5	5	5	5	6	6	6
143	3	3	4	4	4	4	4	4	4	3	3	3	1	1	1	4	4	4
144	5	5	5	7	7	7	5	5	4	2	2	2	6	5	6	2	2	2
145	5	5	5	5	5	5	5	5	5	5	5	5	5	5	5	6	7	7
146	6	6	6	6	6	6	5	5	6	6	6	5	6	6	6	4	4	4
147	6	6	6	7	7	7	5	6	5	4	3	4	6	6	6	5	6	6
148	5	6	6	5	6	5	6	6	6	3	3	3	5	6	5	3	3	3
149	6	6	6	4	4	4	5	5	6	5	5	5	5	5	6	7	7	6
150	4	5	4	5	5	5	3	3	3	2	2	2	2	2	3	6	6	5
151	4	4	4	5	5	5	5	5	5	5	5	4	2	2	3	1	1	2
152	6	7	7	2	2	2	6	6	6	6	6	6	6	6	6	7	6	7
153	5	5	5	5	6	5	5	5	5	5	6	6	5	5	5	7	7	6
154	3	3	3	5	6	6	6	6	6	5	5	5	1	1	2	1	1	2
155	4	4	5	5	5	5	5	5	5	4	4	4	2	2	3	6	6	6
156	2	2	2	1	1	1	2	2	2	2	2	2	1	1	1	7	7	7
157	5	5	5	6	5	5	5	5	5	5	5	5	6	5	6	6	6	5
158	7	7	7	5	5	6	3	3	3	5	6	5	1	2	2	1	1	2
159	6	6	6	6	6	6	6	6	6	6	6	6	6	6	6	6	7	6
160	7	7	7	6	6	6	5	5	5	6	5	5	1	2	2	3	3	3
161	6	6	6	6	6	6	6	6	6	6	6	6	6	6	6	6	6	5
162	6	6	6	6	6	6	6	6	6	6	6	6	6	6	6	4	4	4
163	6	6	6	2	2	3	2	2	2	6	6	6	6	6	6	7	7	6
164	5	5	6	6	5	5	6	6	5	6	6	6	6	6	5	6	6	5
165	7	6	7	1	1	1	1	1	1	6	6	6	7	7	7	7	7	7
166	6	6	6	6	6	6	6	6	5	6	6	6	1	1	2	4	4	5
167	5	5	5	5	5	6	6	6	6	5	5	5	3	4	3	5	5	5
168	2	2	2	6	6	6	2	2	2	2	2	2	6	7	6	1	1	1
169	6	4	6	5	5	6	5	5	6	7	7	7	7	7	7	7	7	7
170	6	6	5	6	6	6	6	6	6	6	6	6	6	6	6	6	7	6
171	6	5	6	6	6	5	6	6	6	6	6	6	5	6	5	6	7	6
172	5	6	5	6	6	6	6	6	6	5	5	5	7	7	6	7	7	6
173	5	5	7	5	5	6	6	6	6	5	5	5	7	7	7	5	6	6
174	6	5	6	5	6	5	2	2	2	6	6	6	6	7	7	2	2	3
175	6	6	6	6	6	6	4	5	5	2	2	2	6	6	7	2	2	2
176	6	6	6	6	6	6	5	5	6	6	6	6	6	6	6	6	7	6
177	6	6	6	2	2	2	7	7	7	2	1	1	7	7	7	6	6	6
178	5	6	6	5	5	5	6	6	6	6	6	6	7	7	7	6	6	5
179	6	5	6	5	6	5	5	5	6	6	6	5	6	5	5	6	6	6
180	6	6	6	6	6	6	6	6	6	6	6	6	7	7	6	6	6	6
181	6	6	6	6	5	5	7	7	7	2	2	2	2	2	3	6	6	6
182	6	6	6	6	6	6	6	6	6	6	6	6	6	7	6	7	6	7
183	5	6	6	6	5	6	5	5	5	5	6	5	6	6	6	4	4	4
184	5	5	5	5	6	6	6	6	6	6	5	6	5	5	5	6	6	6
185	6	6	6	3	4	3	6	6	6	6	6	6	7	7	7	6	5	6
186	6	6	6	6	6	6	6	6	6	5	5	5	5	6	5	7	7	6
187	6	6	6	6	6	6	6	6	6	6	6	6	6	6	6	5	6	6
188	2	2	2	5	5	5	6	6	6	6	5	6	1	1	1	4	4	5
189	7	6	7	6	6	6	6	5	6	6	5	6	6	6	6	4	4	4
190	3	3	3	7	7	7	6	6	6	6	6	5	6	6	6	5	7	5
191	6	6	6	6	6	6	6	6	6	6	6	6	6	6	6	2	3	3
192	3	3	3	4	4	4	3	3	3	3	3	3	1	1	1	4	4	5
193	7	7	7	6	5	6	6	6	5	6	6	6	6	5	5	7	7	7
194	6	6	6	6	6	6	6	6	6	6	6	6	6	6	6	6	6	5
195	6	6	6	6	6	6	6	6	6	5	5	5	6	6	6	4	4	4
196	6	6	6	6	6	6	5	6	6	6	6	5	6	6	6	4	4	4
197	5	5	5	6	6	6	6	6	6	5	5	5	6	5	5	6	6	6
198	5	5	6	6	6	6	5	5	6	5	5	6	4	4	4	5	6	6
199	6	6	6	6	6	6	6	6	6	2	2	2	3	3	3	6	6	6
200	6	6	6	6	6	6	5	6	6	6	6	6	6	6	6	5	6	6
201	6	6	6	6	6	6	6	6	6	6	6	6	6	7	7	7	7	6
202	6	6	6	6	6	6	6	6	6	6	5	6	7	7	7	7	7	6
203	5	5	6	5	5	5	5	5	5	5	5	6	7	7	7	5	6	6
204	6	5	6	1	1	1	5	5	5	6	6	6	6	7	7	7	7	6
205	5	5	5	5	6	6	2	2	2	6	5	5	4	4	4	3	3	3
206	5	5	5	5	6	5	5	5	5	5	5	5	4	4	4	5	5	6
207	6	6	6	6	6	5	5	6	5	2	2	1	3	3	3	6	6	6
208	5	5	6	5	6	5	5	5	6	6	4	5	5	6	5	7	6	7
209	6	6	6	6	6	6	6	6	6	6	6	6	6	6	6	4	4	4
210	7	7	7	5	5	5	7	7	7	7	7	7	7	7	7	7	7	7
211	2	2	2	5	6	5	3	3	3	2	2	2	5	6	5	1	1	2
212	2	2	2	2	4	3	3	3	3	1	1	1	5	6	5	1	1	1
213	6	6	6	7	7	7	4	5	4	3	4	5	3	3	3	3	3	3
214	3	3	3	6	6	6	6	6	6	3	3	2	1	2	2	5	6	6
215	5	5	5	5	4	4	4	4	4	5	6	5	6	6	5	6	6	6
216	5	5	5	5	5	5	6	6	5	5	5	5	4	4	4	5	5	5
217	5	5	5	6	5	6	6	6	6	6	6	6	6	6	7	6	7	7
218	5	5	5	6	5	6	6	6	6	6	5	6	7	7	7	7	6	7
219	1	1	1	7	7	7	2	2	2	1	1	1	1	2	2	6	6	6
220	2	2	2	6	6	6	2	2	2	3	3	3	6	5	6	1	2	2
221	5	5	5	6	6	6	5	5	5	6	5	6	6	6	6	5	6	6
222	6	6	6	6	6	6	5	6	6	6	6	6	7	7	6	6	7	6
223	6	6	6	5	4	4	5	5	5	5	6	6	6	5	6	6	6	6
224	3	3	3	2	2	2	2	2	2	2	2	2	6	7	6	1	1	2
225	7	7	7	2	2	2	5	5	6	5	6	6	1	1	1	3	3	3
226	5	6	6	5	5	5	6	5	6	6	5	6	5	6	5	6	6	6
227	6	6	6	5	5	6	6	6	6	6	6	6	6	6	6	7	7	6
228	6	6	6	6	6	6	5	6	6	2	2	3	3	3	3	6	6	6
229	6	5	5	5	5	6	5	6	6	5	5	5	5	6	6	6	7	6
230	6	6	6	1	4	3	5	4	4	5	6	6	1	1	1	3	3	3
231	7	7	7	2	2	2	6	5	5	7	7	7	5	5	5	7	7	7
232	6	6	6	6	6	6	6	6	6	6	6	5	6	7	7	7	7	6
233	5	5	5	5	5	5	6	6	6	6	6	6	4	4	4	3	3	3
234	3	3	3	5	6	5	2	2	2	2	2	2	6	6	5	1	1	2
235	5	6	6	6	5	5	5	6	6	5	6	5	7	7	7	7	7	6
236	5	5	6	5	5	5	6	6	6	5	5	5	5	6	6	6	6	6
237	5	6	6	5	5	5	5	5	5	6	5	6	5	5	6	7	6	6
238	4	5	4	5	5	5	5	5	5	5	4	4	3	3	3	4	5	5
239	6	5	6	6	5	5	6	5	6	5	5	6	6	5	6	6	6	5
240	6	6	6	6	6	6	6	6	6	6	6	6	7	7	7	5	6	6
241	6	6	6	6	5	6	6	6	6	6	6	5	7	7	7	5	6	6
242	6	6	5	6	5	6	6	6	6	6	5	6	6	5	6	5	6	6
243	6	6	6	6	5	6	6	6	6	6	6	6	6	6	6	7	7	6
244	7	7	7	3	3	3	1	1	1	2	2	2	1	1	1	1	1	2
245	6	6	6	3	3	3	3	3	3	3	2	2	7	7	7	6	6	6
246	5	5	5	5	5	6	5	5	5	3	3	3	5	6	6	2	2	2
247	5	6	5	4	4	4	5	6	6	5	5	5	2	2	3	4	5	5
248	6	6	6	6	6	6	6	6	6	2	2	3	6	6	6	7	5	5
249	6	6	6	5	5	5	6	6	5	6	6	6	7	7	6	7	7	6
250	5	6	5	5	5	5	6	6	5	5	5	5	4	4	4	6	6	5
251	6	6	6	6	5	5	6	5	5	6	6	6	6	6	5	6	6	5
252	6	6	6	6	6	6	6	6	6	6	6	6	6	6	6	5	7	5
253	7	7	7	6	5	6	6	6	6	5	5	5	4	4	4	5	5	6
254	6	6	6	6	6	6	6	6	6	6	6	5	6	6	6	6	7	6
255	6	6	6	7	6	6	6	6	6	6	6	6	6	7	6	5	6	6
256	5	5	5	5	5	5	5	5	5	3	3	3	6	5	6	3	3	4
257	6	6	6	3	3	3	5	5	5	6	6	6	7	7	7	7	7	7
258	5	5	5	5	5	5	6	6	5	5	5	6	5	5	5	7	6	7
259	6	6	6	5	6	5	5	5	5	2	2	2	3	3	3	5	5	6
260	6	5	7	5	5	5	5	5	5	6	5	6	7	7	7	5	6	6
261	6	6	6	4	5	4	2	2	2	6	6	6	3	4	3	5	5	5
262	6	5	6	6	6	6	5	6	5	6	6	6	5	5	5	6	6	6
263	6	5	6	5	6	6	6	6	6	6	5	6	7	7	7	5	6	6
264	5	6	5	5	6	5	6	6	6	6	6	6	5	6	5	6	7	6
265	6	6	6	5	5	5	6	6	6	5	5	6	7	7	7	6	6	5
266	2	2	2	2	2	2	2	2	2	2	2	2	6	5	6	1	1	2
267	6	5	6	4	1	1	4	5	3	2	2	2	2	2	2	1	2	2
268	6	6	6	5	5	5	5	5	5	5	5	6	6	6	6	7	7	6
269	5	5	5	5	5	5	6	6	5	5	5	6	4	4	4	5	5	5
270	6	6	6	6	5	6	6	6	6	6	6	6	7	7	7	6	6	5
271	6	5	6	6	5	5	6	6	6	5	6	6	4	4	4	3	3	3
272	6	6	6	3	4	3	6	6	5	5	5	5	6	6	6	7	7	6
273	6	5	6	4	3	3	5	4	4	2	2	2	2	2	2	6	6	6
274	6	6	6	5	5	6	5	5	5	5	5	5	3	4	4	5	5	5
275	5	5	5	6	5	5	6	6	6	6	5	5	5	5	5	6	6	6
276	7	7	7	2	2	2	7	6	6	7	7	7	7	7	7	7	7	7
277	5	4	5	5	6	6	2	2	2	5	5	5	2	2	2	5	5	5
278	6	6	6	6	6	6	6	6	6	6	6	6	6	7	6	7	6	7
279	6	5	6	6	5	5	6	5	6	3	3	3	5	5	6	3	3	3
280	5	5	5	5	5	5	6	6	5	5	5	6	5	5	5	5	7	6
281	2	2	2	6	6	6	2	2	2	2	2	2	7	7	6	1	1	1
